# Supplementary material for: The historical process of the masonry city walls construction in China during 1st to 17th centuries AD
Source: PLoS One. 2019 Mar 22;14(3):e0214119. doi: 10.1371/journal.pone.0214119 (PMC6430406; doi:10.1371/journal.pone.0214119)
Supplement: S1 Shapefile — (ZIP) [file pone.0214119.s001.zip]

Archive with 9 entries (8 files):
- Database/
- Database/Instructions.txt
- Database/Ming_City_Point.dbf
- Database/Ming_City_Point.prj
- Database/Ming_City_Point.sbn
- Database/Ming_City_Point.sbx
- Database/Ming_City_Point.shp
- Database/Ming_City_Point.shp.xml
- Database/Ming_City_Point.shx
