# Supplementary material for: The historical process of the masonry city walls construction in China during 1st to 17th centuries AD
Source: PLoS One. 2019 Mar 22;14(3):e0214119. doi: 10.1371/journal.pone.0214119 (PMC6430406; doi:10.1371/journal.pone.0214119)
Supplement: S1 Shapefile — (ZIP) [file pone.0214119.s001.zip › Database/Instructions.txt]

The Shapefile consists of 10 fields, of which:
1)FID, a system default field;
2)Shape *, a system default field;
3)Id, a system default field;
4)BRC_YR, record the years when the city built masonry city-walls, and "0" means no masonry walls was bulit;
5)NAME_CH, record the cities's administrative names in Chinese character, and "0" means that this city was under the jurisdiction of the "own land garrisons";
6)NAME_PY, record the cities's administrative names in English, and "0" means that this city was under the jurisdiction of the "own land garrisons";
7)TYPE_CH, record the cities's types in Chinese character;
8)TYPE_PY, record the cities's types in English;
9)GARR_CH, record the cities's garrisons' names in Chinese character, and "0" means that this city did not have garrisons stationed;
10))GARR_CH, record the cities's garrisons' names in English, and "0" means that this city did not have garrisons stationed.
