# Supplementary material for: The historical process of the masonry city walls construction in China during 1st to 17th centuries AD
Source: PLoS One. 2019 Mar 22;14(3):e0214119. doi: 10.1371/journal.pone.0214119 (PMC6430406; doi:10.1371/journal.pone.0214119)
Supplement: S1 Shapefile — (ZIP) [file pone.0214119.s001.zip › Database/Ming_City_Point.shp.xml]

<?xml version="1.0" encoding="UTF-8"?>
<metadata xml:lang="zh"><Esri><CreaDate>20180410</CreaDate><CreaTime>11202000</CreaTime><ArcGISFormat>1.0</ArcGISFormat><SyncOnce>TRUE</SyncOnce><DataProperties><lineage><Process ToolSource="c:\arcgis\desktop10.3\ArcToolbox\Toolboxes\Data Management Tools.tbx\CalculateField" Date="20180410" Time="112020">CalculateField Ming_City_Point NAME_PY [NAME] VB #</Process><Process ToolSource="c:\arcgis\desktop10.3\ArcToolbox\Toolboxes\Data Management Tools.tbx\CalculateField" Date="20180410" Time="112327">CalculateField Ming_City_Point NAME_CH [NAME] VB #</Process><Process ToolSource="c:\arcgis\desktop10.3\ArcToolbox\Toolboxes\Data Management Tools.tbx\CalculateField" Date="20180410" Time="112355">CalculateField Ming_City_Point NAME_PY [NAME_EG] VB #</Process><Process ToolSource="c:\arcgis\desktop10.3\ArcToolbox\Toolboxes\Data Management Tools.tbx\CalculateField" Date="20180410" Time="112416">CalculateField Ming_City_Point TYPE_CH [TYPE] VB #</Process><Process ToolSource="c:\arcgis\desktop10.3\ArcToolbox\Toolboxes\Data Management Tools.tbx\CalculateField" Date="20180410" Time="113237">CalculateField Ming_City_Point GARR_CH [NAME_D] VB #</Process><Process ToolSource="c:\arcgis\desktop10.3\ArcToolbox\Toolboxes\Data Management Tools.tbx\CalculateField" Date="20180410" Time="152503">CalculateField Ming_City_Point GARR_PY [GARR_CH] VB #</Process></lineage></DataProperties></Esri></metadata>
