# Supplementary material for: The historical process of the masonry city walls construction in China during 1st to 17th centuries AD
Source: PLoS One. 2019 Mar 22;14(3):e0214119. doi: 10.1371/journal.pone.0214119 (PMC6430406; doi:10.1371/journal.pone.0214119)
Supplement: S1 Table — (XLSX) [file pone.0214119.s002.xlsx]

## Sheet: Sheet1
Year	1368	1369	1370	1371	1372	1373	1374	1375	1376	1377	1378	1379	1380	1381	1382	1383	1384	1385	1386	1387	1388	1389	1390	1391	1392	1393	1394	1395	1396	1397	1398	1399	1400	1401	1402	1403	1404	1405	1406	1407	1408	1409	1410	1411	1412	1413	1414	1415	1416
Country times of disasters	13	109	194	615	246	555	911	439	502	27	46	48	79	17	41	2	154	143	27	8	1	65	181	20	24	36	24	3	1	12	2	2	0	0	1	144	275	63	46	66	61	61	9	841	42	16	54	683	173
Number of masonry city-walls bulit	13	6	11	13	10	13	7	4	6	7	6	5	5	5	8	3	3	5	3	25	8	8	5	6	11	5	13	5	4	6	19	1	0	1	3	4	3	0	3	2	0	1	1	1	3	0	1	1	1
Country times of Wars	30	8	156	11	9	2	5	3	3	1	4	4	2	7	19	7	0	4	9	0	0	2	8	2	7	0	2	6	2	6	4	13	10	10	13	5	0	0	3	14	0	3	3	2	1	4	0	2	1
Country times of internal Wars	30	8	9	11	7	2	4	3	3	1	3	4	1	6	19	4	4	3	0	6	2	8	1	7	0	0	0	6	2	6	2	13	10	9	13	4	0	0	1	14	0	1	1	0	1	2	0	2	1
Country times of foreihn Wars	0	0	147	0	2	0	1	0	0	0	1	0	1	1	0	3	0	0	0	0	0	0	0	1	0	0	2	0	0	0	2	0	0	1	0	1	0	0	2	0	0	2	2	2	0	2	0	0	0
Net growth of garrisons	58	25	35	49	8	23	9	17	6	9	11	12	5	12	22	-1	6	3	25	38	38	19	35	23	15	36	27	17	20	20	25	-4	3	1	3	-2	2	1	1	3	0	5	0	0	1	0	1	1	0
Rich and Wheat income (Shi)																															26105251	29192117	29192117	29192117	29192117	29192117	29192117	29192117	29192117	29192117	32278983
Country times of floods	0	0	2	14	38	4	15	377	500	4	40	15	3	3	39	0	116	142	2	0	0	3	58	11	14	25	20	1	0	12	2	1	0	0	0	12	269	12	46	52	18	12	6	593	37	5	40	391	110
[truncated: 228 more columns]
